# Supplementary material for: Functional group based marine ecosystem assessment for the Bay of Biscay via elasticity analysis
Source: PeerJ. 2019 Aug 9;7:e7422. doi: 10.7717/peerj.7422 (PMC6690336; doi:10.7717/peerj.7422)
Supplement: Supplemental Information 3 — The model code and data are provided as an R source package. [file peerj-07-7422-s003.gz]

Archive with 16 entries (10 files):
- rBiscayCodeData/DESCRIPTION
- rBiscayCodeData/NAMESPACE
- rBiscayCodeData/build
- rBiscayCodeData/build/vignette.rds
- rBiscayCodeData/data
- rBiscayCodeData/data/data_for_analysis.RData
- rBiscayCodeData/inst
- rBiscayCodeData/inst/doc
- rBiscayCodeData/inst/doc/Biscay.R
- rBiscayCodeData/inst/doc/Biscay.Rnw
- rBiscayCodeData/inst/doc/Biscay.pdf
- rBiscayCodeData/man
- rBiscayCodeData/man/data_for_analysis.Rd
- rBiscayCodeData/vignettes
- rBiscayCodeData/vignettes/Biscay.Rnw
- rBiscayCodeData/vignettes/Biscay.bib
