# Supplementary material for: Functional group based marine ecosystem assessment for the Bay of Biscay via elasticity analysis
Source: PeerJ. 2019 Aug 9;7:e7422. doi: 10.7717/peerj.7422 (PMC6690336; doi:10.7717/peerj.7422)
Supplement: Supplemental Information 3 — The model code and data are provided as an R source package. [file peerj-07-7422-s003.gz › rBiscayCodeData/DESCRIPTION]

Package: rBiscayCodeData
Type: Package
Title: Code and Data for Bay of Biscay Ecosystem
Version: 1.0
Author: Geoff Hosack
Maintainer: Geoff Hosack <geoff.hosack@csiro.au>
Description: Supplementary code and data for estimation of multivariate 
    Bayesian state space model by Markov chain Monte Carlo.
License: GPL-3
Encoding: UTF-8
LazyData: true
Imports: rjags
NeedsCompilation: no
Packaged: 2019-06-19 06:42:17 UTC; hos06b
