# Supplementary material for: Functional group based marine ecosystem assessment for the Bay of Biscay via elasticity analysis
Source: PeerJ. 2019 Aug 9;7:e7422. doi: 10.7717/peerj.7422 (PMC6690336; doi:10.7717/peerj.7422)
Supplement: Supplemental Information 3 — The model code and data are provided as an R source package. [file peerj-07-7422-s003.gz › rBiscayCodeData/inst/doc/Biscay.R]

### R code from vignette source 'Biscay.Rnw'
### Encoding: ISO8859-1

###################################################
### code chunk number 1: preliminaries
###################################################
options(prompt = "R> ", continue = "+  ", width = 70, useFancyQuotes = FALSE)


###################################################
### code chunk number 2: data
###################################################
library(rBiscayCodeData)
data("data_for_analysis")


###################################################
### code chunk number 3: listdata
###################################################
jags.data <- list(log.landings = log(landings),
                  log.cpue.K = log(cpue.K), log.cpue.B = log(cpue.B),
                  log.cpue.D = log(cpue.D), log.cpue.G = log(cpue.G),
                  TT = TT, n.g = n.g, landings.1998 = landings.1998,
                  mean.xstar = mean.landings.1950.1998
)


###################################################
### code chunk number 4: initial
###################################################
set.seed(1001)
jags.inits <- function() {

  # initial values for latent states:
  # draw from a Pareto distribution with minimum value given by landings
  # and index parameter of 2
  # then transform to log scale
  log.x <- log(landings*exp(rexp(nrow(landings)*ncol(landings), rate = 2)))

  a.KK <- runif(1, 0, 1)
  a.BB <- runif(1, 0, 1)
  a.DD <- runif(1, 0, 1)
  a.GG <- runif(1, 0, 1)

  list(

    # intra-functional group density dependence
    a.KK = a.KK,
    a.BB = a.BB,
    a.DD = a.DD,
    a.GG = a.GG,

    # density independence
    r.K = rnorm(1, a.KK*log(mean.landings.1950.1998["K"]), a.KK),
    r.B = rnorm(1, a.BB*log(mean.landings.1950.1998["B"]), a.BB),
    r.D = rnorm(1, a.DD*log(mean.landings.1950.1998["D"]), a.DD),
    r.G = rnorm(1, a.GG*log(mean.landings.1950.1998["G"]), a.GG),

    # inter-functional group density dependence
    a.BD = runif(1, 0, 1),
    a.KD = runif(1, 0, 1),
    a.BG = runif(1, 0, 1),
    a.KG = runif(1, 0, 1),

    a.DB = runif(1, 0, 1),
    a.DK = runif(1, 0, 1),
    a.GB = runif(1, 0, 1),
    a.GK = runif(1, 0, 1),

    # process noise
    prec.eta = rlnorm(4, -1.760326, 1.061352)^-2,

    # observation noise - French gears and survey
    prec.sigma.DD = rlnorm(1, -1.760326, 1.061352)^(-2), # dredge
    prec.sigma.HH = rlnorm(1, -1.760326, 1.061352)^(-2), # hook
    prec.sigma.MT = rlnorm(1, -1.760326, 1.061352)^(-2), # mixed trawl
    prec.sigma.NN = rlnorm(1, -1.760326, 1.061352)^(-2), # net
    prec.sigma.PT = rlnorm(1, -1.760326, 1.061352)^(-2), # pelagic trawl
    prec.sigma.PP = rlnorm(1, -1.760326, 1.061352)^(-2), # pot
    prec.sigma.PS = rlnorm(1, -1.760326, 1.061352)^(-2), # purse seine
    prec.sigma.SS = rlnorm(1, -1.760326, 1.061352)^(-2), # survey

    # French gear catchabilities
    log.q.K = colMeans(log(cpue.K)),
    log.q.B = colMeans(log(cpue.B)),
    log.q.D = colMeans(log(cpue.D)),
    log.q.G = colMeans(log(cpue.G)),

    # log latent states
    log.x = log.x,

    # z = -log(F(t)), F(t) ~ U(0, 1)
    z = -log(matrix(runif(TT*4), nrow = TT, ncol = 4))

  )
}


###################################################
### code chunk number 5: vals
###################################################
# chain initialisations
n.chains <- 5
inits.ls <- list(
  jags.inits(),
  jags.inits(),
  jags.inits(),
  jags.inits(),
  jags.inits()
)

# RNG initialisation for jags
for (i in 1:n.chains) {
  inits.ls[[i]]$.RNG.name <- "base::Mersenne-Twister"
  inits.ls[[i]]$.RNG.seed <- i*1000
}


###################################################
### code chunk number 6: model
###################################################
ssm.jag <-
"
model
{

  # t = 0 is 1999 (tt = 1); t = 1 is 2000 (tt = 2); t = 16 is 2015 (TT = 17)
  # time applies to log.x, which extends from 1999--2015
  # time index for landings and cpue matrices are adjusted as needed

  # French landings and survey observation models -- log cpue,
  # t = 1, ..., T --> 2000:2015
  # gears: Dredgers (DD), Hooks (HH), Mixed trawlers (MT), Netters (NN),
  # Pelagic trawlers (PT), Potters (PP), Purse seiners (PS), Survey (SS)
  # FGs: K, B, D, G
  for (tt in 2:TT) {

    # by FG within gear type
    # cpue matrices do not include t = 0 (tt = 1) and
    # have one less row than log.x
    # so for cpue subtract one from tt for same year as log.x

    # 1) dredgers
    log.cpue.B[tt - 1, 1] ~ dnorm(log.q.B[1] + log.x[tt, 2], prec.sigma.DD)
    log.cpue.D[tt - 1, 1] ~ dnorm(log.q.D[1] + log.x[tt, 3], prec.sigma.DD)

    # 2) hooks
    log.cpue.D[tt - 1, 2] ~ dnorm(log.q.D[2] + log.x[tt, 3], prec.sigma.HH)
    log.cpue.G[tt - 1, 1] ~ dnorm(log.q.G[1] + log.x[tt, 4], prec.sigma.HH)

    # 3) mixed trawlers
    log.cpue.B[tt - 1, 2] ~ dnorm(log.q.B[2] + log.x[tt, 2], prec.sigma.MT)
    log.cpue.D[tt - 1, 3] ~ dnorm(log.q.D[3] + log.x[tt, 3], prec.sigma.MT)

    # 4) netters
    log.cpue.B[tt - 1, 3] ~ dnorm(log.q.B[3] + log.x[tt, 2], prec.sigma.NN)
    log.cpue.D[tt - 1, 4] ~ dnorm(log.q.D[4] + log.x[tt, 3], prec.sigma.NN)
    log.cpue.G[tt - 1, 2] ~ dnorm(log.q.G[2] + log.x[tt, 4], prec.sigma.NN)

    # 5) pelagic trawlers
    log.cpue.K[tt - 1, 1] ~ dnorm(log.q.K[1] + log.x[tt, 1], prec.sigma.PT)
    log.cpue.D[tt - 1, 5] ~ dnorm(log.q.D[5] + log.x[tt, 3], prec.sigma.PT)
    log.cpue.G[tt - 1, 3] ~ dnorm(log.q.G[3] + log.x[tt, 4], prec.sigma.PT)

    # 6) potters
    log.cpue.B[tt - 1, 4] ~ dnorm(log.q.B[4] + log.x[tt, 2], prec.sigma.PP)

    # 7) purse seiners
    log.cpue.K[tt - 1, 2] ~ dnorm(log.q.K[2] + log.x[tt, 1], prec.sigma.PS)
    log.cpue.G[tt - 1, 4] ~ dnorm(log.q.G[4] + log.x[tt, 4], prec.sigma.PS)

    # 8) survey
    log.cpue.K[tt - 1, 3] ~ dnorm(log.q.K[3] + log.x[tt, 1], prec.sigma.SS)
    log.cpue.B[tt - 1, 5] ~ dnorm(log.q.B[5] + log.x[tt, 2], prec.sigma.SS)
    log.cpue.D[tt - 1, 6] ~ dnorm(log.q.D[6] + log.x[tt, 3], prec.sigma.SS)

  }

  # latent states t = 0
  for (i in 1:4) {
    log.x[1, i] ~ dnorm(log(landings.1998[i]), 0.308642)
  }

  # latent states t = 1, ..., T
  for (tt in 2:TT) {

    # location parameters: depends on log biomass from previous year
    # z = -log(F)
    mu[tt - 1, 1] <- log.x[tt - 1, 1] + r.K + log(1 - exp(-z[tt - 1, 1])) +
      - a.KK*log.x[tt - 1, 1] - a.KG*log.x[tt - 1, 4] - a.KD*log.x[tt - 1, 3]
    mu[tt - 1, 2] <- log.x[tt - 1, 2] + r.B + log(1 - exp(-z[tt - 1, 2])) +
      - a.BB*log.x[tt - 1, 2] - a.BG*log.x[tt - 1, 4] - a.BD*log.x[tt - 1, 3]
    mu[tt - 1, 3] <- log.x[tt - 1, 3] + r.D + log(1 - exp(-z[tt - 1, 3])) +
      - a.DD*log.x[tt - 1, 3] + a.DK*log.x[tt - 1, 1] + a.DB*log.x[tt - 1, 2]
    mu[tt - 1, 4] <- log.x[tt - 1, 4] + r.G + log(1 - exp(-z[tt - 1, 4])) +
      - a.GG*log.x[tt - 1, 4] + a.GK*log.x[tt - 1, 1] + a.GB*log.x[tt - 1, 2]

    # transition and latent states
    for (i in 1:4) {
      log.x[tt, i] ~ dnorm(mu[tt - 1, i], prec.eta[i])
    }

  }

  # fishing fraction and landings t = 0, ..., T
  # log landings reported with error
  # z = -log(F)
  for (tt in 1:TT) {
    log.landings[tt, 1] ~ dnorm(sum(-z[tt, 1], log.x[tt, 1]), 1000)
    log.landings[tt, 2] ~ dnorm(sum(-z[tt, 2], log.x[tt, 2]), 1000)
    log.landings[tt, 3] ~ dnorm(sum(-z[tt, 3], log.x[tt, 3]), 1000)
    log.landings[tt, 4] ~ dnorm(sum(-z[tt, 4], log.x[tt, 4]), 1000)
  }

  # Given uniform prior for F, transformation z = -log(F)
  # induces Exp(1) prior for z
  for (tt in 1:TT) {
    z[tt, 1] ~ dexp(1)
    z[tt, 2] ~ dexp(1)
    z[tt, 3] ~ dexp(1)
    z[tt, 4] ~ dexp(1)
  }

  # process model parameters

  # process error
  # for parameterisation see observation error below
  for (i in 1:4) {
    prec.eta[i] ~ dlnorm(3.520652, 0.2219326)
    eta[i] <- prec.eta[i]^-0.5
  }

  # density independent rate of growth
  r.K ~ dnorm(a.KK*log(mean.xstar[1]), a.KK^-2)
  r.B ~ dnorm(a.BB*log(mean.xstar[2]), a.BB^-2)
  r.D ~ dnorm(a.DD*log(mean.xstar[3]), a.DD^-2)
  r.G ~ dnorm(a.GG*log(mean.xstar[4]), a.GG^-2)

  # intraspecific density dependence (magnitude)
  a.KK ~ dunif(0, 1)
  a.BB ~ dunif(0, 1)
  a.DD ~ dunif(0, 1)
  a.GG ~ dunif(0, 1)

  # interspecific density dependence (magnitude)
  a.BD ~ dunif(0, 1)
  a.KD ~ dunif(0, 1)
  a.BG ~ dunif(0, 1)
  a.KG ~ dunif(0, 1)

  a.DB ~ dunif(0, 1)
  a.DK ~ dunif(0, 1)
  a.GB ~ dunif(0, 1)
  a.GK ~ dunif(0, 1)

  # observation error
  # dlnorm prior for sigma is mu =   -1.760326, sigma = 1.061352,
  # prec = sigma^-2 = 0.8877306
  # induced dlnorm prior for precision is:
  # mu' = -2*mu = 3.520652 and prec' = (-2)^(-2)*prec = 0.2219326
  prec.sigma.DD ~ dlnorm(3.520652, 0.2219326)
  sigma.DD <- prec.sigma.DD^-0.5
  prec.sigma.HH ~ dlnorm(3.520652, 0.2219326)
  sigma.HH <- prec.sigma.HH^-0.5
  prec.sigma.MT ~ dlnorm(3.520652, 0.2219326)
  sigma.MT <- prec.sigma.MT^-0.5
  prec.sigma.NN ~ dlnorm(3.520652, 0.2219326)
  sigma.NN <- prec.sigma.NN^-0.5
  prec.sigma.PT ~ dlnorm(3.520652, 0.2219326)
  sigma.PT <- prec.sigma.PT^-0.5
  prec.sigma.PP ~ dlnorm(3.520652, 0.2219326)
  sigma.PP <- prec.sigma.PP^-0.5
  prec.sigma.PS ~ dlnorm(3.520652, 0.2219326)
  sigma.PS <- prec.sigma.PS^-0.5
  prec.sigma.SS ~ dlnorm(3.520652, 0.2219326)
  sigma.SS <- prec.sigma.SS^-0.5

  # French catchabilities
  # K
  for (j in 1:n.g[1]) {
    log.q.K[j] ~ dnorm(-log(mean.xstar[1]), 0.08549639)
  }
  # B
  for (j in 1:n.g[2]) {
    log.q.B[j] ~ dnorm(-log(mean.xstar[2]), 0.08549639)
  }
  # D
  for (j in 1:n.g[3]) {
    log.q.D[j] ~ dnorm(-log(mean.xstar[3]), 0.08549639)
  }
  # G
  for (j in 1:n.g[4]) {
    log.q.G[j] ~ dnorm(-log(mean.xstar[4]), 0.08549639)
  }

}"


###################################################
### code chunk number 7: modinit (eval = FALSE)
###################################################
## library(rjags)
## 
## system.time(
##   mcmc.mod <- jags.model(
##     file = textConnection(ssm.jag),
##     data = jags.data,
##     inits = inits.ls,
##     n.chains = n.chains,
##     n.adapt = 500000
##   )
## )


###################################################
### code chunk number 8: trace
###################################################
l <- inits.ls[[1]]
v.trace <- names(l)
v.trace <- v.trace[v.trace != ".RNG.name" & v.trace != ".RNG.seed"]
v.trace[grep("prec.eta", v.trace)] <- "eta"
v.trace <- gsub("prec.sigma", "sigma", v.trace)


###################################################
### code chunk number 9: modfin (eval = FALSE)
###################################################
## system.time(
##   mcmc.res <- coda.samples(
##     model = mcmc.mod,
##     variable.names = v.trace,
##     thin = 10,
##     n.iter = 500000
##   )
## )
