# Supplementary material for: Functional group based marine ecosystem assessment for the Bay of Biscay via elasticity analysis
Source: PeerJ. 2019 Aug 9;7:e7422. doi: 10.7717/peerj.7422 (PMC6690336; doi:10.7717/peerj.7422)
Supplement: Supplemental Information 3 — The model code and data are provided as an R source package. [file peerj-07-7422-s003.gz › rBiscayCodeData/inst/doc/Biscay.Rnw]

\documentclass[nojss]{jss}

%\VignetteIndexEntry{rBiscayCodeData}

%% -- LaTeX packages and custom commands ---------------------------------------

%% recommended packages


%% another package (only for this demo article)


%% new custom commands
\newcommand{\class}[1]{`\code{#1}'}
\newcommand{\fct}[1]{\code{#1()}}

%% For Sweave-based articles about R packages:
%% need no \usepackage{Sweave}
\SweaveOpts{engine=R, eps=FALSE, keep.source = TRUE}
<<preliminaries, echo=FALSE, results=hide>>=
options(prompt = "R> ", continue = "+  ", width = 70, useFancyQuotes = FALSE)
@


%% -- Article metainformation (author, title, ...) -----------------------------

%% - \author{} with primary affiliation
%% - \Plainauthor{} without affiliations
%% - Separate authors by \And or \AND (in \author) or by comma (in \Plainauthor).
%% - \AND starts a new line, \And does not.
\author{Geoffrey R. Hosack\\Commonwealth Scientific and Industrial Research Organisation\\Hobart, Tasmania, Australia
  \AND Verena M. Trenkel\\Ifremer\\Nantes, France}
\Plainauthor{Geoffrey R. Hosack, Verena M. Trenkel}

%% - \title{} in title case
%% - \Plaintitle{} without LaTeX markup (if any)
%% - \Shorttitle{} with LaTeX markup (if any), used as running title
\title{\pkg{rBiscayCodeData}: Supplementary Code and Data for Estimation of Multivariate
    Bayesian State Space Model by Markov Chain Monte Carlo}
\Plaintitle{rBiscayCodeData: Code and Data for Bay of Biscay Ecosystem}
\Shorttitle{\pkg{rBiscayCodeData}: Code and Data for Bay of Biscay Ecosystem}

%% - \Abstract{} almost as usual
\Abstract{
The \proglang{R} package \pkg{rBiscayCodeData} provides the code and data that supports the Bayesian state space model of \citep{HosackTrenkel2019}. The species membership by functional group, original sources and filtering steps are as described in \citep{HosackTrenkel2019}, as are the model formulation and analysis. The estimation uses Markov chain Monte Carlo as implemented by JAGS, which can be obtained at \url{http://mcmc-jags.sourceforge.net}. The analysis depends on the \proglang{R} port of JAGS through package \pkg{rjags} \citep{Plummer2016}.
}

%% - \Keywords{} with LaTeX markup, at least one required
%% - \Plainkeywords{} without LaTeX markup (if necessary)
%% - Should be comma-separated and in sentence case.
\Keywords{\proglang{R}}
\Plainkeywords{R}

%% - \Address{} of at least one author
%% - May contain multiple affiliations for each author
%%   (in extra lines, separated by \emph{and}\\).
%% - May contain multiple authors for the same affiliation
%%   (in the same first line, separated by comma).
\Address{
  Geoffrey R. Hosack\\
  Commonwealth Scientific and Industrial Research Organisation\\
  Hobart, Tasmania, Australia 7001\\
  E-mail: \email{geoff.hosack@csiro.au}\\
  \emph{and}\\
  Verena M. Trenkel\\
  Ifremer\\ Nantes, France\\
  \email{verena.trenkel@ifremer.fr}
}

\begin{document}
%%\SweaveOpts{concordance=TRUE}


%% -- Introduction -------------------------------------------------------------

%% - In principle "as usual".
%% - But should typically have some discussion of both _software_ and _methods_.
%% - Use \proglang{}, \pkg{}, and \code{} markup throughout the manuscript.
%% - If such markup is in (sub)section titles, a plain text version has to be
%%   added as well.
%% - All software mentioned should be properly \cite-d.
%% - All abbreviations should be introduced.
%% - Unless the expansions of abbreviations are proper names (like "Journal
%%   of Statistical Software" above) they should be in sentence case (like
%%   "generalized linear models" below).


%% -- Manuscript ---------------------------------------------------------------

%% - In principle "as usual" again.
%% - When using equations (e.g., {equation}, {eqnarray}, {align}, etc.
%%   avoid empty lines before and after the equation (which would signal a new
%%   paragraph.
%% - When describing longer chunks of code that are _not_ meant for execution
%%   (e.g., a function synopsis or list of arguments), the environment {Code}
%%   is recommended. Alternatively, a plain {verbatim} can also be used.
%%   (For executed code see the next section.)


%% -- Illustrations ------------------------------------------------------------

%% - Virtually all JSS manuscripts list source code along with the generated
%%   output. The style files provide dedicated environments for this.
%% - In R, the environments {Sinput} and {Soutput} - as produced by Sweave() or
%%   or knitr using the render_sweave() hook - are used (without the need to
%%   load Sweave.sty).
%% - Equivalently, {CodeInput} and {CodeOutput} can be used.
%% - The code input should use "the usual" command prompt in the respective
%%   software system.
%% - For R code, the prompt "R> " should be used with "+  " as the
%%   continuation prompt.
%% - Comments within the code chunks should be avoided - these should be made
%%   within the regular LaTeX text.

This vignette describes the code and data for \citet{HosackTrenkel2019}. See \citet{HosackTrenkel2019} for a description of the statistical model. The results in this paper were obtained using \proglang{R}~3.5.1 with the \pkg{rBiscayCodeData}~\Sexpr{packageVersion("rBiscayCodeData")} package. \proglang{R} itself and all packages used are available from the Comprehensive \proglang{R} Archive Network (CRAN) at \url{https://CRAN.R-project.org/}. It is assumed that the user is able to install \proglang{R} and the \pkg{rBiscayCodeData} package. The necessary \proglang{R} documentation is available on the \proglang{R} homepage at \url{https://www.r-project.org/}.

The following code chunk loads the package and also the catch and effort data aggregated to the level of the functional groups. The data are as described in \citet{HosackTrenkel2019}. The original data sources were as follows: the survey biomass data were sourced from Syst{\`e}me d'Information Halieutique, the French commerical catch and effort data from the Direction des p{\^e}ches maritimes et de l'aquaculture, and the international landings data from the International Council for the Exploration of the Seas (\url{http://www.ices.dk/marine-data/dataset-collections}). See \code{?data_for_analysis} for further details.

<<data,echo=TRUE>>=
library(rBiscayCodeData)
data("data_for_analysis")
@

Create list of data for input to JAGS.

<<listdata,echo=TRUE>>=
jags.data <- list(log.landings = log(landings),
                  log.cpue.K = log(cpue.K), log.cpue.B = log(cpue.B),
                  log.cpue.D = log(cpue.D), log.cpue.G = log(cpue.G),
                  TT = TT, n.g = n.g, landings.1998 = landings.1998,
                  mean.xstar = mean.landings.1950.1998
)
@

Set random number generator seed and define a function to generate initial values for the MCMC runs.

<<initial,echo=TRUE>>=
set.seed(1001)
jags.inits <- function() {

  # initial values for latent states:
  # draw from a Pareto distribution with minimum value given by landings
  # and index parameter of 2
  # then transform to log scale
  log.x <- log(landings*exp(rexp(nrow(landings)*ncol(landings), rate = 2)))

  a.KK <- runif(1, 0, 1)
  a.BB <- runif(1, 0, 1)
  a.DD <- runif(1, 0, 1)
  a.GG <- runif(1, 0, 1)

  list(

    # intra-functional group density dependence
    a.KK = a.KK,
    a.BB = a.BB,
    a.DD = a.DD,
    a.GG = a.GG,

    # density independence
    r.K = rnorm(1, a.KK*log(mean.landings.1950.1998["K"]), a.KK),
    r.B = rnorm(1, a.BB*log(mean.landings.1950.1998["B"]), a.BB),
    r.D = rnorm(1, a.DD*log(mean.landings.1950.1998["D"]), a.DD),
    r.G = rnorm(1, a.GG*log(mean.landings.1950.1998["G"]), a.GG),

    # inter-functional group density dependence
    a.BD = runif(1, 0, 1),
    a.KD = runif(1, 0, 1),
    a.BG = runif(1, 0, 1),
    a.KG = runif(1, 0, 1),

    a.DB = runif(1, 0, 1),
    a.DK = runif(1, 0, 1),
    a.GB = runif(1, 0, 1),
    a.GK = runif(1, 0, 1),

    # process noise
    prec.eta = rlnorm(4, -1.760326, 1.061352)^-2,

    # observation noise - French gears and survey
    prec.sigma.DD = rlnorm(1, -1.760326, 1.061352)^(-2), # dredge
    prec.sigma.HH = rlnorm(1, -1.760326, 1.061352)^(-2), # hook
    prec.sigma.MT = rlnorm(1, -1.760326, 1.061352)^(-2), # mixed trawl
    prec.sigma.NN = rlnorm(1, -1.760326, 1.061352)^(-2), # net
    prec.sigma.PT = rlnorm(1, -1.760326, 1.061352)^(-2), # pelagic trawl
    prec.sigma.PP = rlnorm(1, -1.760326, 1.061352)^(-2), # pot
    prec.sigma.PS = rlnorm(1, -1.760326, 1.061352)^(-2), # purse seine
    prec.sigma.SS = rlnorm(1, -1.760326, 1.061352)^(-2), # survey

    # French gear catchabilities
    log.q.K = colMeans(log(cpue.K)),
    log.q.B = colMeans(log(cpue.B)),
    log.q.D = colMeans(log(cpue.D)),
    log.q.G = colMeans(log(cpue.G)),

    # log latent states
    log.x = log.x,

    # z = -log(F(t)), F(t) ~ U(0, 1)
    z = -log(matrix(runif(TT*4), nrow = TT, ncol = 4))

  )
}
@

Store initial values in a list of lists object, including  seeds for the JAGS random number generator.

<<vals,echo=TRUE>>=
# chain initialisations
n.chains <- 5
inits.ls <- list(
  jags.inits(),
  jags.inits(),
  jags.inits(),
  jags.inits(),
  jags.inits()
)

# RNG initialisation for jags
for (i in 1:n.chains) {
  inits.ls[[i]]$.RNG.name <- "base::Mersenne-Twister"
  inits.ls[[i]]$.RNG.seed <- i*1000
}
@


The model is defined for JAGS and stored as a character vector.

<<model,echo=TRUE>>=
ssm.jag <-
"
model
{

  # t = 0 is 1999 (tt = 1); t = 1 is 2000 (tt = 2); t = 16 is 2015 (TT = 17)
  # time applies to log.x, which extends from 1999--2015
  # time index for landings and cpue matrices are adjusted as needed

  # French landings and survey observation models -- log cpue,
  # t = 1, ..., T --> 2000:2015
  # gears: Dredgers (DD), Hooks (HH), Mixed trawlers (MT), Netters (NN),
  # Pelagic trawlers (PT), Potters (PP), Purse seiners (PS), Survey (SS)
  # FGs: K, B, D, G
  for (tt in 2:TT) {

    # by FG within gear type
    # cpue matrices do not include t = 0 (tt = 1) and
    # have one less row than log.x
    # so for cpue subtract one from tt for same year as log.x

    # 1) dredgers
    log.cpue.B[tt - 1, 1] ~ dnorm(log.q.B[1] + log.x[tt, 2], prec.sigma.DD)
    log.cpue.D[tt - 1, 1] ~ dnorm(log.q.D[1] + log.x[tt, 3], prec.sigma.DD)

    # 2) hooks
    log.cpue.D[tt - 1, 2] ~ dnorm(log.q.D[2] + log.x[tt, 3], prec.sigma.HH)
    log.cpue.G[tt - 1, 1] ~ dnorm(log.q.G[1] + log.x[tt, 4], prec.sigma.HH)

    # 3) mixed trawlers
    log.cpue.B[tt - 1, 2] ~ dnorm(log.q.B[2] + log.x[tt, 2], prec.sigma.MT)
    log.cpue.D[tt - 1, 3] ~ dnorm(log.q.D[3] + log.x[tt, 3], prec.sigma.MT)

    # 4) netters
    log.cpue.B[tt - 1, 3] ~ dnorm(log.q.B[3] + log.x[tt, 2], prec.sigma.NN)
    log.cpue.D[tt - 1, 4] ~ dnorm(log.q.D[4] + log.x[tt, 3], prec.sigma.NN)
    log.cpue.G[tt - 1, 2] ~ dnorm(log.q.G[2] + log.x[tt, 4], prec.sigma.NN)

    # 5) pelagic trawlers
    log.cpue.K[tt - 1, 1] ~ dnorm(log.q.K[1] + log.x[tt, 1], prec.sigma.PT)
    log.cpue.D[tt - 1, 5] ~ dnorm(log.q.D[5] + log.x[tt, 3], prec.sigma.PT)
    log.cpue.G[tt - 1, 3] ~ dnorm(log.q.G[3] + log.x[tt, 4], prec.sigma.PT)

    # 6) potters
    log.cpue.B[tt - 1, 4] ~ dnorm(log.q.B[4] + log.x[tt, 2], prec.sigma.PP)

    # 7) purse seiners
    log.cpue.K[tt - 1, 2] ~ dnorm(log.q.K[2] + log.x[tt, 1], prec.sigma.PS)
    log.cpue.G[tt - 1, 4] ~ dnorm(log.q.G[4] + log.x[tt, 4], prec.sigma.PS)

    # 8) survey
    log.cpue.K[tt - 1, 3] ~ dnorm(log.q.K[3] + log.x[tt, 1], prec.sigma.SS)
    log.cpue.B[tt - 1, 5] ~ dnorm(log.q.B[5] + log.x[tt, 2], prec.sigma.SS)
    log.cpue.D[tt - 1, 6] ~ dnorm(log.q.D[6] + log.x[tt, 3], prec.sigma.SS)

  }

  # latent states t = 0
  for (i in 1:4) {
    log.x[1, i] ~ dnorm(log(landings.1998[i]), 0.308642)
  }

  # latent states t = 1, ..., T
  for (tt in 2:TT) {

    # location parameters: depends on log biomass from previous year
    # z = -log(F)
    mu[tt - 1, 1] <- log.x[tt - 1, 1] + r.K + log(1 - exp(-z[tt - 1, 1])) +
      - a.KK*log.x[tt - 1, 1] - a.KG*log.x[tt - 1, 4] - a.KD*log.x[tt - 1, 3]
    mu[tt - 1, 2] <- log.x[tt - 1, 2] + r.B + log(1 - exp(-z[tt - 1, 2])) +
      - a.BB*log.x[tt - 1, 2] - a.BG*log.x[tt - 1, 4] - a.BD*log.x[tt - 1, 3]
    mu[tt - 1, 3] <- log.x[tt - 1, 3] + r.D + log(1 - exp(-z[tt - 1, 3])) +
      - a.DD*log.x[tt - 1, 3] + a.DK*log.x[tt - 1, 1] + a.DB*log.x[tt - 1, 2]
    mu[tt - 1, 4] <- log.x[tt - 1, 4] + r.G + log(1 - exp(-z[tt - 1, 4])) +
      - a.GG*log.x[tt - 1, 4] + a.GK*log.x[tt - 1, 1] + a.GB*log.x[tt - 1, 2]

    # transition and latent states
    for (i in 1:4) {
      log.x[tt, i] ~ dnorm(mu[tt - 1, i], prec.eta[i])
    }

  }

  # fishing fraction and landings t = 0, ..., T
  # log landings reported with error
  # z = -log(F)
  for (tt in 1:TT) {
    log.landings[tt, 1] ~ dnorm(sum(-z[tt, 1], log.x[tt, 1]), 1000)
    log.landings[tt, 2] ~ dnorm(sum(-z[tt, 2], log.x[tt, 2]), 1000)
    log.landings[tt, 3] ~ dnorm(sum(-z[tt, 3], log.x[tt, 3]), 1000)
    log.landings[tt, 4] ~ dnorm(sum(-z[tt, 4], log.x[tt, 4]), 1000)
  }

  # Given uniform prior for F, transformation z = -log(F)
  # induces Exp(1) prior for z
  for (tt in 1:TT) {
    z[tt, 1] ~ dexp(1)
    z[tt, 2] ~ dexp(1)
    z[tt, 3] ~ dexp(1)
    z[tt, 4] ~ dexp(1)
  }

  # process model parameters

  # process error
  # for parameterisation see observation error below
  for (i in 1:4) {
    prec.eta[i] ~ dlnorm(3.520652, 0.2219326)
    eta[i] <- prec.eta[i]^-0.5
  }

  # density independent rate of growth
  r.K ~ dnorm(a.KK*log(mean.xstar[1]), a.KK^-2)
  r.B ~ dnorm(a.BB*log(mean.xstar[2]), a.BB^-2)
  r.D ~ dnorm(a.DD*log(mean.xstar[3]), a.DD^-2)
  r.G ~ dnorm(a.GG*log(mean.xstar[4]), a.GG^-2)

  # intraspecific density dependence (magnitude)
  a.KK ~ dunif(0, 1)
  a.BB ~ dunif(0, 1)
  a.DD ~ dunif(0, 1)
  a.GG ~ dunif(0, 1)

  # interspecific density dependence (magnitude)
  a.BD ~ dunif(0, 1)
  a.KD ~ dunif(0, 1)
  a.BG ~ dunif(0, 1)
  a.KG ~ dunif(0, 1)

  a.DB ~ dunif(0, 1)
  a.DK ~ dunif(0, 1)
  a.GB ~ dunif(0, 1)
  a.GK ~ dunif(0, 1)

  # observation error
  # dlnorm prior for sigma is mu =   -1.760326, sigma = 1.061352,
  # prec = sigma^-2 = 0.8877306
  # induced dlnorm prior for precision is:
  # mu' = -2*mu = 3.520652 and prec' = (-2)^(-2)*prec = 0.2219326
  prec.sigma.DD ~ dlnorm(3.520652, 0.2219326)
  sigma.DD <- prec.sigma.DD^-0.5
  prec.sigma.HH ~ dlnorm(3.520652, 0.2219326)
  sigma.HH <- prec.sigma.HH^-0.5
  prec.sigma.MT ~ dlnorm(3.520652, 0.2219326)
  sigma.MT <- prec.sigma.MT^-0.5
  prec.sigma.NN ~ dlnorm(3.520652, 0.2219326)
  sigma.NN <- prec.sigma.NN^-0.5
  prec.sigma.PT ~ dlnorm(3.520652, 0.2219326)
  sigma.PT <- prec.sigma.PT^-0.5
  prec.sigma.PP ~ dlnorm(3.520652, 0.2219326)
  sigma.PP <- prec.sigma.PP^-0.5
  prec.sigma.PS ~ dlnorm(3.520652, 0.2219326)
  sigma.PS <- prec.sigma.PS^-0.5
  prec.sigma.SS ~ dlnorm(3.520652, 0.2219326)
  sigma.SS <- prec.sigma.SS^-0.5

  # French catchabilities
  # K
  for (j in 1:n.g[1]) {
    log.q.K[j] ~ dnorm(-log(mean.xstar[1]), 0.08549639)
  }
  # B
  for (j in 1:n.g[2]) {
    log.q.B[j] ~ dnorm(-log(mean.xstar[2]), 0.08549639)
  }
  # D
  for (j in 1:n.g[3]) {
    log.q.D[j] ~ dnorm(-log(mean.xstar[3]), 0.08549639)
  }
  # G
  for (j in 1:n.g[4]) {
    log.q.G[j] ~ dnorm(-log(mean.xstar[4]), 0.08549639)
  }

}"
@

Load package \pkg{rjags} and initialise model. The following code chunk is unevaluated because of the time required for the simulation to run. The user time was 15 minutes using an Intel(R) Core(TM) i7--8650U CPU (1.90 GHz) processor.

<<modinit,echo=TRUE,eval=FALSE>>=
library(rjags)

system.time(
  mcmc.mod <- jags.model(
    file = textConnection(ssm.jag),
    data = jags.data,
    inits = inits.ls,
    n.chains = n.chains,
    n.adapt = 500000
  )
)
@

Specify variable names to be traced.

<<trace,echo=TRUE>>=
l <- inits.ls[[1]]
v.trace <- names(l)
v.trace <- v.trace[v.trace != ".RNG.name" & v.trace != ".RNG.seed"]
v.trace[grep("prec.eta", v.trace)] <- "eta"
v.trace <- gsub("prec.sigma", "sigma", v.trace)
@

The following code chunk is unevaluated because of the time required for the simulation to run. The user time was 16 minutes using an Intel(R) Core(TM) i7--8650U CPU (1.90 GHz) processor.
<<modfin,echo=TRUE,eval=FALSE>>=
system.time(
  mcmc.res <- coda.samples(
    model = mcmc.mod,
    variable.names = v.trace,
    thin = 10,
    n.iter = 500000
  )
)
@


\section*{Acknowledgments}

The authors thank the International Council for the Exploration of the Seas for the landings data, the Direction des p{\^e}ches maritimes et de l'aquaculture for the French commercial catch and effort data, and Syst{\`e}me d'Information Halieutique for the fishery independent scientific survey data.


%% -- Bibliography -------------------------------------------------------------
%% - References need to be provided in a .bib BibTeX database.
%% - All references should be made with \cite, \citet, \citep, \citealp etc.
%%   (and never hard-coded). See the FAQ for details.
%% - JSS-specific markup (\proglang, \pkg, \code) should be used in the .bib.
%% - Titles in the .bib should be in title case.
%% - DOIs should be included where available.

\bibliography{Biscay}


%% -- Appendix (if any) --------------------------------------------------------
%% - After the bibliography with page break.
%% - With proper section titles and _not_ just "Appendix".


%% -----------------------------------------------------------------------------


\end{document}
