# Supplementary material for: Functional group based marine ecosystem assessment for the Bay of Biscay via elasticity analysis
Source: PeerJ. 2019 Aug 9;7:e7422. doi: 10.7717/peerj.7422 (PMC6690336; doi:10.7717/peerj.7422)
Supplement: Supplemental Information 3 — The model code and data are provided as an R source package. [file peerj-07-7422-s003.gz › rBiscayCodeData/vignettes/Biscay.bib]

% Encoding: UTF-8

@Article{HosackTrenkel2019,
  author  = {Hosack, G. R. and Trenkel, V. M.},
  title   = {Functional Group-based Marine Ecosystem Assessment for the {B}ay of {B}iscay via Elasticity Analysis},
  journal = {Submitted to PeerJ},
  year    = {2019},
}

@Manual{Plummer2016,
  title  = {rjags: Bayesian Graphical Models using MCMC},
  author = {Martyn Plummer},
  year   = {2016},
  note   = {R package version 4-6},
  url    = {https://CRAN.R-project.org/package=rjags},
}

@Comment{jabref-meta: databaseType:bibtex;}
